# Supplementary material for: Upregulation of an IAA-Glucosyltransferase OsIAGLU in Rice (Oryza sativa L.) Impairs Root Gravitropism by Disrupting Starch Granule Homeostasis
Source: Plants (Basel). 2025 May 21;14(10):1557. doi: 10.3390/plants14101557 (PMC12114892; doi:10.3390/plants14101557)
Supplement: Supplementary file 1 [file plants-14-01557-s001.zip]

Archive with 1 entries (1 files):
- plants-3622019-supplementary.pdf
